# Supplementary material for: Tackling Prostate Cancer with Theranostic E5B9-Bombesin Target Modules (TMs): From Imaging to Treatment with UniCAR T-Cells
Source: Int J Mol Sci. 2025 Mar 17;26(6):2686. doi: 10.3390/ijms26062686 (PMC11941939; doi:10.3390/ijms26062686)
Supplement: Supplementary file 1 [file ijms-26-02686-s001.zip]

Archive with 1 entries (1 files):
- ijms-3490646-supplementary.pdf
